# Supplementary material for: MicroRNAs as possible indicators of drug sensitivity in breast cancer cell lines
Source: PLoS One. 2019 May 7;14(5):e0216400. doi: 10.1371/journal.pone.0216400 (PMC6504094; doi:10.1371/journal.pone.0216400)
Supplement: S1 Table — MiRNA expression data for the cell line OCUB-M is given including the respective probe ID for each miRNA assessed. (XLSX) [file pone.0216400.s001.xlsx]

## Sheet: Sheet1
S1 Table. MiRNA expression data for the cell line OCUB-M
MiRNA expression data for the cell line OCUB-M is given including the respective probe ID for each miRNA assessed.
Exiqon probe	MicroRNA annotation	OCUB-M
5740	hsa-miR-21	58.01
11052	hsa-miR-31	16.96
11175	hsa-miR-525-5p	303.31
10919	hsa-miR-103	57.42
17327	hsa-miR-630	660.65
17354	hsa-miR-637	44.4
28047	hsa-miR-890	28.29
42442	hsa-miR-498	1038.96
42539	hsa-miR-933	378.48
42451	hsa-miR-139-3p	22.95
42543	hsa-miR-608	12.96
42548	hsa-miR-412	50.26
42717	hsa-miR-92b*	5.88
42724	hsa-miR-34b	179.36
42729	hsa-miR-34c-3p	14.44
42820	hsa-miR-302d*	2544.09
42735	hsa-miR-371-5p	5551.31
42827	hsa-miR-652	40.71
42929	hsa-miR-25*	101.54
11182	hsa-miR-98	32.5
17928	hsa-miR-181a-2*	50.73
5730	hsa-miR-208a	15.03
11041	hsa-miR-29c	12.97
10138	hsa-miR-130a	3.86
11048	hsa-miR-30a	32.95
11171	hsa-miR-521	23.75
11061	hsa-miR-329	17.74
17302	hsa-miR-578	29.63
17882	hsa-miR-20b*	52.31
17904	hsa-miR-185*	458.95
28019	hsa-miR-10a*	50.89
28480	hsa-miR-504	21.41
42542	hsa-miR-589	39.89
42615	hsa-miR-135b*	12.06
42806	hsa-miR-886-3p	10.88
42723	hsa-miR-195*	89.35
42627	hsa-miR-212	12.24
42633	hsa-miR-885-3p	20.4
42732	hsa-miR-532-3p	32.58
42825	hsa-miR-888*	2373.13
42923	hsa-miR-30c	20.61
5560	hsa-miR-185	2065.39
17927	hsa-miR-491-3p	81.77
5250	hsa-miR-105	18.04
11040	hsa-miR-29b	7.73
11045	hsa-miR-302c*	46.98
10618	hsa-miR-524-5p	54.71
11058	hsa-miR-325	43.82
17878	hsa-miR-193a-5p	1100.95
17573	hsa-miR-625	395.99
17349	hsa-miR-595	94.99
28009	hsa-miR-767-5p	9.04
42532	hsa-miR-22*	71.37
28191	hsa-miR-30e	19.88
42537	hsa-miR-520d-5p	1106.09
28396	hsa-miR-767-3p	31.37
42447	hsa-miR-556-3p	26.84
42802	hsa-miR-150	879.78
42719	hsa-miR-324-3p	8.26
42727	hsa-miR-668	13.91
42932	hsa-miR-920	45.44
42751	hsa-miR-720	3348.33
3980	hsa-miR-7	79.82
11177	hsa-miR-518a-5p; hsa-miR-527	48.63
11039	hsa-miR-29a	42.08
6880	hsa-miR-297	575.67
17295	hsa-miR-583	3711.68
17566	hsa-miR-629*	14.74
17876	hsa-miR-125b-1*	88.88
17885	hsa-miR-886-5p	8.27
17898	hsa-miR-99b*	77.76
17347	hsa-miR-708*	31.67
27961	hsa-miR-891a	50.59
33430	hsa-miR-548b-3p	22.81
42531	hsa-miR-602	73.53
28150	hsa-miR-765	4967.52
42535	hsa-miR-661	31.63
28257	hsa-miR-493	20.61
42446	hsa-miR-576-5p	97.7
42540	hsa-miR-494	4809.88
28536	hsa-miR-18b*	40.16
42454	hsa-miR-138-2*	21.24
42713	hsa-miR-296-5p	206.64
42617	hsa-miR-541*	12.55
42808	hsa-miR-874	30.56
42623	hsa-miR-483-3p	6.07
42726	hsa-miR-671-5p	31.95
42730	hsa-miR-423-3p	21.57
29502	hsa-let-7b	39.4
11176	hsa-miR-526b	181.71
10954	hsa-miR-147	19.79
10967	hsa-miR-16	77.97
17391	hsa-miR-635	65.81
17626	hsa-miR-575	14.1
17953	hsa-miR-183*	31.88
17427	hsa-miR-200c	132.15
18900	hsa-miR-200b	5.52
17445	hsa-miR-610	28.31
29328	hsa-miR-582-3p	13.36
42468	hsa-miR-621	13.61
42476	hsa-miR-374b*	230.51
42564	hsa-miR-26b	345.83
42739	hsa-miR-339-5p	15.63
42832	hsa-miR-638	64.27
42649	hsa-miR-20a	766.46
42744	hsa-miR-23a	17.74
42839	hsa-miR-135a	3.45
42654	hsa-miR-483-5p	101.72
42847	hsa-miR-497	19.13
42955	hsa-miR-556-5p	8.87
42965	hsa-miR-424	2711.67
10936	hsa-miR-130b	37.9
13132	hsa-miR-519e-star	189.33
19582	hsa-miR-106b	78.22
10943	hsa-miR-136	194.25
11074	hsa-miR-34c-5p	43.71
11260	hsa-miR-151-5p	43.54
10964	hsa-miR-155	55.12
11091	hsa-miR-377	47.12
17377	hsa-miR-600	29.77
17936	hsa-miR-16-1*	32.41
17625	hsa-miR-627	30.93
17634	hsa-miR-567	26.25
29190	hsa-miR-708	5.48
42461	hsa-miR-146b-3p	197.76
42551	hsa-miR-122*	12.92
29529	hsa-miR-369-3p	8.94
42467	hsa-miR-129-5p	953.51
29736	hsa-miR-656	40.7
42475	hsa-miR-221*	142.13
29872	hsa-miR-340	254.42
42480	hsa-miR-485-5p	32.93
42738	hsa-miR-340*	14.74
42831	hsa-miR-28-5p	30.93
42648	hsa-miR-106a	16.43
42653	hsa-let-7c*	133.16
42749	hsa-miR-659	77.83
42845	hsa-miR-125b-2*	32.46
42949	hsa-miR-155*	14.9
42958	hsa-miR-628-3p	54.33
42964	hsa-miR-7-2*	24.7
10928	hsa-miR-125a-5p	163.81
13131	hsa-miR-518c*	908.14
19581	hsa-miR-100	3.94
11083	hsa-miR-371-3p	53.69
17613	hsa-miR-645	41.27
28966	hsa-miR-574-3p	2918.74
42550	hsa-miR-516a-5p	378.85
29460	hsa-miR-553	209.36
29577	hsa-miR-374a*	559.37
42473	hsa-miR-224	233.27
42558	hsa-miR-497*	147.95
42478	hsa-miR-593*	48.5
42562	hsa-miR-105*	42.99
42638	hsa-miR-23a*	152.07
42737	hsa-miR-526b*	31.7
42644	hsa-miR-18b	14.19
42652	hsa-miR-584	15.33
42843	hsa-miR-654-5p	15.12
42754	hsa-miR-586	35.01
42852	hsa-miR-760	10.03
42962	hsa-miR-193b*	129.76
42448	hsa-miR-409-5p	81.47
13130	hsa-miR-517*	30.93
10946	hsa-miR-141	299.57
11078	hsa-miR-365	277.3
17393	hsa-miR-603	94.29
17942	hsa-miR-125a-3p	24.86
17961	hsa-miR-629	46.17
28950	hsa-miR-455-3p	12.55
42459	hsa-let-7e	4547.62
29379	hsa-miR-452	31.65
42553	hsa-miR-216a	18.13
29575	hsa-miR-32*	6542.98
42470	hsa-miR-543	16.98
29852	hsa-miR-9*	49.39
42477	hsa-miR-324-5p	13.09
42736	hsa-miR-148b*	25.15
42828	hsa-miR-769-3p	12.99
42643	hsa-miR-518b	442.81
42833	hsa-miR-526a	93.33
42650	hsa-miR-17	16.64
42746	hsa-miR-647	70.88
42840	hsa-miR-181d	20.56
42753	hsa-miR-940	15.44
13140	hsa-miR-138	6.69
10923	hsa-miR-107	17.07
19015	hsa-miR-142-5p	35.17
11102	hsa-miR-410	144.02
13145	hsa-miR-369-5p	21.94
10987	hsa-miR-193b	39.64
11111	hsa-miR-432	30.03
11123	hsa-miR-491-5p	24.89
13178	hsa-miR-18a*	24.48
11004	hsa-miR-203	51.4
11135	hsa-miR-503	4032.62
17732	hsa-miR-192	14.97
21498	hsa-miR-654-3p	34.79
17817	hsa-miR-875-3p	20.79
27217	hsa-miR-34a	133.78
17830	hsa-miR-885-5p	502.78
42486	hsa-miR-149*	3125.94
42571	hsa-miR-129*	815.64
42495	hsa-miR-520c-3p	14.49
42576	hsa-miR-342-5p	45.24
31057	hsa-miR-576-3p	196.02
42581	hsa-miR-513a-5p	1772.83
42589	hsa-miR-509-3-5p	1081.48
42760	hsa-miR-557	13.47
42768	hsa-let-7f-1*	3.16
42679	hsa-miR-642	3375.49
42875	hsa-miR-330-5p	84.21
42689	hsa-miR-139-5p	5.24
42890	hsa-miR-523	11.88
28431	hsa-miR-1908	3090.8
17752	hsa-let-7f	9.75
42530	hsa-let-7a-2*	73.62
17748	hsa-let-7a	100.61
10977	hsa-miR-183	32.95
11098	hsa-miR-383	115.36
13143	hsa-miR-301a	28.68
10986	hsa-miR-193a-3p	35.17
11108	hsa-miR-425*	23.61
13148	hsa-miR-195	16.06
11000	hsa-miR-200a	6.93
11134	hsa-miR-502-5p	21.49
17463	hsa-miR-151-3p	48.19
17718	hsa-miR-92b	40.6
19596	hsa-miR-30d	58.03
17498	hsa-miR-601	301.41
21757	hsa-miR-766	5306.14
17825	hsa-miR-338-5p	14.9
42570	hsa-miR-194*	8.5
30755	hsa-miR-133b	7.81
42575	hsa-miR-24-1*	87.49
42505	hsa-let-7d*	42.12
42588	hsa-miR-18a	17.86
42869	hsa-miR-936	28.91
42874	hsa-miR-16-2*	7.81
42688	hsa-miR-518f*	21.23
42776	hsa-miR-938	45.79
42887	hsa-miR-331-3p	10.74
19602	hsa-let-7g	20.05
42720	hsa-miR-103-2*	23.04
13485	hsa-miR-10a	46.55
27533	hsa-miR-320	58.92
11097	hsa-miR-382	292.23
13137	hsa-miR-518e*; hsa-miR-519a*; hsa-miR-519b-5p; hsa-miR-519c-5p; hsa-miR-522*; hsa-miR-523*	136
10985	hsa-miR-191	46.35
11105	hsa-miR-378	33.72
13147	hsa-miR-96	119.58
10990	hsa-miR-196a	12.11
13175	hsa-miR-27b	42.97
17460	hsa-miR-657	99.48
19585	hsa-miR-148b	17.53
17493	hsa-miR-622	67.52
17810	hsa-miR-29b-1*	739.95
21702	hsa-miR-219-1-3p	40.75
17507	hsa-miR-662	28.12
17822	hsa-miR-490-5p	35.92
42573	hsa-miR-1	362.59
31026	hsa-miR-101	9.29
42504	hsa-miR-593	44.08
42584	hsa-miR-432*	37.47
42662	hsa-miR-220c	6.96
42758	hsa-miR-640	11.67
42671	hsa-miR-298	800.47
42762	hsa-miR-665	1189.84
42866	hsa-miR-451	9.48
42675	hsa-miR-328	27.41
42771	hsa-miR-877*	20.69
42873	hsa-miR-944	18.42
42683	hsa-miR-922	14.97
42775	hsa-miR-187*	5.03
42885	hsa-miR-376a*	5.32
42968	hsa-miR-202	12.92
42972	hsa-miR-509-5p	455.53
17750	hsa-let-7d	26.19
19580	hsa-let-7i	60.56
42710	hsa-miR-1296	10.03
10975	hsa-miR-182	23.94
13183	hsa-miR-487a	74.67
27378	hsa-miR-374a	45.24
11093	hsa-miR-379	59.29
13133	hsa-miR-520a-5p	127.4
10978	hsa-miR-184	312.21
11104	hsa-miR-422a	136.38
10988	hsa-miR-194	88.81
10997	hsa-miR-19a	9.03
11125	hsa-miR-493*	11.05
17459	hsa-miR-580	18.68
19583	hsa-miR-122	116.54
17668	hsa-miR-552	40.53
19593	hsa-miR-27a	6.07
17808	hsa-miR-132*	28.49
21501	hsa-miR-891b	6.29
17506	hsa-miR-24	41.67
17818	hsa-miR-27a*	16.2
30033	hsa-miR-877	397.23
42483	hsa-miR-522	9.55
30687	hsa-miR-93	62.05
42490	hsa-miR-505*	687.77
30787	hsa-miR-125b	70.24
42577	hsa-miR-361-3p	34.64
31076	hsa-miR-559	38.25
42661	hsa-miR-492	35.24
42761	hsa-miR-675	7.45
42769	hsa-let-7b*	7.09
42872	hsa-miR-138-1*	38.85
42510	hsa-let-7f-2*	8.78
19004	hsa-let-7c	689.18
28161	hsa-miR-380*	31.27
10972	hsa-miR-181b	21.17
11141	hsa-miR-509-3p	193.1
14300	hsa-miR-29c*	15.05
11020	hsa-miR-22	18.01
11024	hsa-miR-223	88.96
11038	hsa-miR-299-5p	81.97
11164	hsa-miR-519e	25.73
17849	hsa-miR-216b	15.97
17552	hsa-miR-617	188.3
17863	hsa-miR-934	98.44
27672	hsa-miR-615-3p	285.26
17875	hsa-miR-500	83.35
42513	hsa-miR-300	1788.55
42593	hsa-miR-623	56.51
32825	hsa-miR-620	971.58
32946	hsa-miR-486-5p	276.57
42524	hsa-miR-21*	10.01
33407	hsa-miR-626	20.93
42529	hsa-miR-939	3328.93
42694	hsa-miR-485-3p	8.55
42783	hsa-miR-197	20.08
42699	hsa-miR-625*	1012.7
42787	hsa-miR-130b*	8.99
42902	hsa-miR-185	85.68
42703	hsa-miR-490-3p	80.42
42792	hsa-miR-29b-2*	16.2
42910	hsa-miR-501-5p	8.26
42798	hsa-miR-549	143.5
42994	hsa-miR-620	5007.3
11140	hsa-miR-508-3p	109.74
14285	hsa-miR-487b	20.33
11148	hsa-miR-515-3p	17.82
14306	hsa-miR-381	104.98
11023	hsa-miR-222	8.56
11154	hsa-miR-517c	11.97
11037	hsa-miR-299-3p	18.34
11163	hsa-miR-519d	166.1
17522	hsa-miR-658	738.09
27540	hsa-miR-198	144.78
17546	hsa-miR-585	15.44
27565	hsa-miR-423-5p	612.67
32095	hsa-miR-624	10.94
42592	hsa-miR-338-3p	39.61
32891	hsa-miR-769-5p	31.63
42603	hsa-miR-424*	43.64
42528	hsa-miR-296-3p	413.2
42693	hsa-miR-326	200.92
42901	hsa-miR-611	16.85
42702	hsa-miR-30c-1*	17.1
42909	hsa-miR-525-3p	7.98
42917	hsa-miR-551b	3417.26
42848	hsa-miR-1180	10.28
11139	hsa-miR-507	133.78
11015	hsa-miR-215	14.67
11022	hsa-miR-221	6.94
11151	hsa-miR-516b	126.35
11030	hsa-miR-26a	41.9
17836	hsa-miR-30b*	2761.87
17851	hsa-miR-200c*	93.68
17859	hsa-miR-200b*	608.62
27559	hsa-miR-744	11.7
31867	hsa-miR-145*	30.57
42591	hsa-miR-634	12175.6
32731	hsa-miR-190b	23.85
42515	hsa-miR-143*	14.62
42602	hsa-miR-23b*	13.25
42609	hsa-miR-135a*	58.49
42781	hsa-miR-551b*	11.7
42696	hsa-miR-943	15.9
42785	hsa-miR-921	1975.39
42900	hsa-miR-220b	470.08
42701	hsa-miR-30c-2*	3536.23
42914	hsa-miR-550	1638.33
11007	hsa-miR-206	156.78
17280	hsa-miR-15b	159.81
27740	hsa-miR-574-5p	3173.14
11138	hsa-miR-506	264.47
14272	hsa-miR-542-3p	151.59
11014	hsa-miR-214	188.09
11142	hsa-miR-510	325.66
14301	hsa-miR-361-5p	172.46
11150	hsa-miR-516a-3p; hsa-miR-516b*	57.68
14328	hsa-miR-124	142.23
11027	hsa-miR-23b	56.37
17831	hsa-miR-499-3p	21.82
27544	hsa-miR-363*	25.64
17854	hsa-miR-106b*	47.61
27551	hsa-miR-612	24.96
17866	hsa-miR-331-5p	12.49
31809	hsa-miR-590-5p	8.94
42508	hsa-miR-106a*	11.51
42520	hsa-miR-518a-3p	554.67
42600	hsa-miR-500*	217.6
42690	hsa-miR-615-5p	45.85
42892	hsa-miR-450b-3p	30.5
42899	hsa-miR-377*	64.79
42700	hsa-miR-631	73.67
42704	hsa-miR-488	154.66
42859	hsa-miR-675*	169.91
17272	hsa-miR-551a	207.19
27720	hsa-miR-15a	296.99
