# Supplementary material for: MicroRNAs as possible indicators of drug sensitivity in breast cancer cell lines
Source: PLoS One. 2019 May 7;14(5):e0216400. doi: 10.1371/journal.pone.0216400 (PMC6504094; doi:10.1371/journal.pone.0216400)
Supplement: S2 Table — The former and current miRNA nomenclature is given, together with the miRBase [45] MIMAT identifier and the Exiqon oligonucleotide probe ID. (XLSX) [file pone.0216400.s002.xlsx]

## Sheet: Sheet1
S2 Table. Annotation information for the miRNAs associated with drug response
The former and current miRNA nomenclature is given, together with the miRBase (Griffiths-Jones et al., 2006b) MIMAT identifier and the Exiqon oligonucleotide probe ID.
MirBase release 22 annotation	MirBase release 13 annotation	Exiqon probe	MirBase accession
hsa-let-7a-5p	hsa-let-7a	17748	MIMAT0000062
hsa-let-7d-5p	hsa-let-7d	17750	MIMAT0000065
hsa-miR-101-3p	hsa-miR-101	31026	MIMAT0000099
hsa-miR-106a-3p	hsa-miR-106a*	42508	MIMAT0004517
hsa-miR-125b-1-3p	hsa-miR-125b-1*	17876	MIMAT0004592
hsa-miR-135a-3p	hsa-miR-135a*	42609	MIMAT0004595
hsa-miR-182-5p	hsa-miR-182	10975	MIMAT0000259
hsa-miR-185-3p	hsa-miR-185*	17904	MIMAT0004611
hsa-miR-187-5p	hsa-miR-187*	42775	MIMAT0004561
hsa-miR-18a-5p	hsa-miR-18a	42588	MIMAT0000072
hsa-miR-23a-3p	hsa-miR-23a	42744	MIMAT0000078
hsa-miR-27a-3p	hsa-miR-27a	19593	MIMAT0000084
hsa-miR-338-3p	hsa-miR-338-3p	42592	MIMAT0000763
hsa-miR-497-3p	hsa-miR-497*	42558	MIMAT0004768
hsa-miR-522-3p	hsa-miR-522	42483	MIMAT0002868
hsa-miR-556-5p	hsa-miR-556-5p	42955	MIMAT0003220
hsa-miR-586	hsa-miR-586	42754	MIMAT0003252
hsa-miR-589-5p	hsa-miR-589	42542	MIMAT0004799
hsa-miR-629-5p	hsa-miR-629	17961	MIMAT0004810
hsa-miR-637	hsa-miR-637	17354	MIMAT0003307
hsa-miR-640	hsa-miR-640	42758	MIMAT0003310
