# Supplementary material for: MicroRNAs as possible indicators of drug sensitivity in breast cancer cell lines
Source: PLoS One. 2019 May 7;14(5):e0216400. doi: 10.1371/journal.pone.0216400 (PMC6504094; doi:10.1371/journal.pone.0216400)
Supplement: S3 Table — All drugs used in this study are listed with their respective type of analysis. The IC50 values and profiles of all drugs are available in the supplemental data of a previous publication [40]. (XLSX) [file pone.0216400.s003.xlsx]

## Sheet: Sheet1
S3 Table. Overview of all drugs and the employed analysis method.
All drugs used in this study are listed with their respective type of analysis. The IC50 values and profiles of all drugs are available in the supplemental data of a previous publication (Uhr et al., 2015).
Drug name	Analysis type
Tanespimycin (17-AAG)	Spearman correlation
JNJ-208	Mann-Whitney
JNJ-707	Spearman correlation
Erdafitinib (JNJ-493)	2-step analysis
Fluorouracil (5-Fluorouracil)	2-step analysis
Tivantinib (ARQ197)	Spearman correlation
Brivanib	Mann-Whitney
Cisplatin	2-step analysis
Dasatinib (SPRYCEL®)	2-step analysis
Decitabine (Dacogen®)	2-step analysis
Docetaxel (Taxotere®)	Spearman correlation
Doxorubicin (Adriamycin®)	Spearman correlation
Quisinostat	Spearman correlation
Gefitinib (Iressa®)	2-step analysis
Lapatinib	2-step analysis
Panobinostat (Faridak®)	Spearman correlation
Serdemetan	Spearman correlation
Methotrexate (Rheumatrex®, Trexall®)	2-step analysis
MI-219	Mann-Whitney
Mitoxantrone (Novantrone®)	Spearman correlation
Nutlin-3	Mann-Whitney
Paclitaxel (Taxol®,OnxalTM)	Spearman correlation
Belinostat	Spearman correlation
Sirolimus (Rapamune®)	Spearman correlation
Vorinostat (Zolinza®)	Spearman correlation
Sorafenib (Nexavar®)	Spearman correlation
Sunitinib (Sutent®)	Spearman correlation
Tamoxifen (NovaldexTM)	2-step analysis
Erlotinib (Tarceva®)	2-step analysis
Bortezomib (Velcade®)	Spearman correlation
Azacitidine (Vidaza®)	2-step analysis
Vandetanib (Zactima®)	Spearman correlation
Tipifarnib (Zarnestra®)	Spearman correlation
Veliparib	Spearman correlation
