# Supplementary material for: MicroRNAs as possible indicators of drug sensitivity in breast cancer cell lines
Source: PLoS One. 2019 May 7;14(5):e0216400. doi: 10.1371/journal.pone.0216400 (PMC6504094; doi:10.1371/journal.pone.0216400)
Supplement: S4 Table — MiRNAs significantly associated with molecular breast cancer subtypes. Breast cancer subtypes assessed include luminal, basal and normal-like subtype. MiRNAs which are not associated with any of the three subtypes are printed in bold. (XLSX) [file pone.0216400.s004.xlsx]

## Sheet: Sheet1
S4 Table. Multivariate analysis with molecular breast cancer subtype
MiRNAs significantly associated with molecular breast cancer subtypes. Breast cancer subtypes assessed include luminal, basal and normal-like subtype. MiRNAs which are not associated with any of the three subtypes are printed in bold.
Drug	MiRNA	P-value: Association with basal subtype	P-value: Association with luminal subtype	P-value: Association with normal-like subtype
ARQ197	hsa-let-7d-5p	0.282	0.12	0.291
ARQ197	hsa-miR-18a-5p	0.483	0.311	0.688
ARQ197	hsa-miR-637	0.887	0.755	0.308
Bortezomib	hsa-let-7a-5p	0.412	0.074	0.578
Docetaxel	hsa-miR-106a-3p	0.231	0.439	0.565
Docetaxel	hsa-miR-187-5p	0.056	0.729	0.894
JNJ-707	hsa-miR-135a-3p	0.46	0.205	0.869
Paclitaxel	hsa-miR-106a-3p	0.337	0.305	0.524
Paclitaxel	hsa-miR-187-5p	0.092	0.905	0.935
Paclitaxel	hsa-miR-556-5p	0.126	0.103	0.438
Panobinostat	hsa-miR-185-3p	0.81	0.999	0.183
Tipifarnib	hsa-miR-629-5p	0.441	0.808	0.841
Veliparib	hsa-miR-182-5p	0.265	0.706	0.118
Mitoxantrone	hsa-miR-101-3p	0.678	0.583	0.001
Mitoxantrone	hsa-miR-125b-1-3p	0.829	0.074	0.016
Mitoxantrone	hsa-miR-497-3p	0.651	0.137	0.026
Mitoxantrone	hsa-miR-640	0.11	0.512	0.004
Paclitaxel	hsa-miR-522-3p	0.102	0.083	0.024
Paclitaxel	hsa-miR-586	0.003	0.087	0.953
Quisinostat	hsa-miR-27a-3p	0.713	0	0.161
Sirolimus	hsa-miR-23a-3p	0.187	0	0.087
Sunitinib	hsa-miR-589-5p	0.044	0.877	0.474
Tipifarnib	hsa-miR-586	0.013	0.161	0.977
Docetaxel	hsa-miR-338-3p	0	0.036	0.609
Docetaxel	hsa-miR-586	0.001	0.045	0.897
Mitoxantrone	hsa-miR-522-3p	0.304	0.048	0.002
Serdemetan	hsa-miR-182-5p	0.027	0.105	0.034
