# Supplementary material for: MicroRNAs as possible indicators of drug sensitivity in breast cancer cell lines
Source: PLoS One. 2019 May 7;14(5):e0216400. doi: 10.1371/journal.pone.0216400 (PMC6504094; doi:10.1371/journal.pone.0216400)
Supplement: S7 Table — Spearman correlation coefficients among the different miRNAs are listed and the significant associations are highlighted in orange or blue depending on the correlation type. Orange = significant negative association, blue = significant positive association. Furthermore, all p-values of the associations are given. (XLSX) [file pone.0216400.s007.xlsx]

## Sheet: Sheet1
S7 Table. MiRNAs associated with Paclitaxel
Spearman correlation coefficients among the different miRNAs are listed and the significant associations are highlighted in orange or blue depending on the correlation type. Orange = significant negative association, blue = significant positive association. Furthermore, all p-values of the associations are given.
Correlation coefficients
	hsa-miR-556-5p	hsa-miR-187-5p	hsa-miR-106a-3p
hsa-miR-556-5p	1	-0.502188	-0.441241
hsa-miR-187-5p	-0.502188	1	0.404943
hsa-miR-106a-3p	-0.441241	0.404943	1
blue = significant positive correlation
orange = significant negative correlation
p-value
	hsa-miR-556-5p	hsa-miR-187-5p	hsa-miR-106a-3p
hsa-miR-556-5p	<1.00E-10	0.00180298	0.00706413
hsa-miR-187-5p	0.00180298	<1.00E-10	0.0142906
hsa-miR-106a-3p	0.00706413	0.0142906	<1.00E-10
significant (p<0.05)
