# Supplementary material for: MicroRNAs as possible indicators of drug sensitivity in breast cancer cell lines
Source: PLoS One. 2019 May 7;14(5):e0216400. doi: 10.1371/journal.pone.0216400 (PMC6504094; doi:10.1371/journal.pone.0216400)
Supplement: S8 Table — MiRNA expression data for the significantly associated miRNAs, not influenced by subtype are given per cell line. The IC50 values of the respective associated drug are given as well per cell line. Cell lines are color-coded based on their subtype: green = luminal, orange = basal, black = normal-like. MiRNA expression values and IC50 values are colored in a red-green color range with highest values in red and lowest in green. (XLSX) [file pone.0216400.s008.xlsx]

## Sheet: Sheet1
S8 Table. MiRNA expression and IC50 values per cell line.
MiRNA expression data for the signficantly associated miRNAs, not influenced by subtype are given per cell line. The IC50 values of the respective associated drug are given as well per cell line. Cell lines are color-coded based on their subtype: green = luminal, orange = basal, black = normal-like. MiRNA expression values and IC50 values are colored in a red-green color range with highest values…
Cell.lines.ID	Tipifarnib.neg.log.10	hsa.miR.586	hsa.miR.629		Cell.lines.ID	Quisinostat.neg.log.10	hsa.miR.27a		Cell.lines.ID	Serdemetan.neg.log.10	hsa.miR.182		Cell.lines.ID	Bortezomib.neg.log.10	hsa.let.7a		Cell.lines.ID	Sirolimus.neg.log.10	hsa.miR.23a		Cell.lines.ID	Panobinostat.neg.log.10	hsa.miR.185.star		Cell.lines.ID	Docetaxel.neg.log.10	hsa.miR.106a.star	hsa.miR.187.star	hsa.miR.338.3p	hsa.miR.586		Cell.lines.ID	ARQ197.neg.log.10	hsa.let.7d	hsa.miR.18a	hsa.miR.637		Cell.lines.ID	JNJ-707.neg.log.10	hsa.miR.135a.star		Cell.lines.ID	Paclitaxel.neg.log.10	hsa.miR.106a.star	hsa.miR.187.star	hsa.miR.522	hsa.miR.556.5p	hsa.miR.586
HCC202	5	1.89998	2.10006		SUM190PT	7.14026	1.50515		MDA.MB.415	5.21681	1.29645		SK.BR.7	7.60906	1.99317		HCC1806	5.69897	1.91084		SUM190PT	7.10791	2.29667		HCC1569	8.11748	1.41847	1.73648	1.71416	1.84161		T47D	5.83565	1.3831	1.71466	1.68993		UACC812	5.0655	1.2927		HCC1569	7.17914	1.41847	1.73648	1.35755	0.534026	1.84161
MDA.MB.415	5.16877	1.96332	2.04309		HCC1937	7.35754	1.10003		HCC202	5.30016	1.65244		BT20	7.85699	1.98829		MCF.7	7.23508	1.39199		HCC1937	7.37572	2.35656		MDA.MB.175VII	8.16304	1.40756	1.96946	1.76005	1.91318		MPE600	6.06601	1.08135	1.3969	1.96242		HCC202	5.07831	1.49164		MDA.MB.175VII	8.12668	1.40756	1.96946	1.50826	0.661813	1.91318
SUM185PE	5.4034	2.04887	2.01005		SUM1315M02	7.52871	1.34124		MDA.MB.175VII	5.31069	1.60228		MDA.MB.415	7.96658	2.10075		SUM149PT	7.97062	1.74304		MDA.MB.436	7.46092	2.64891		SUM185PE	8.66354	1.57148	1.84379	1.85818	2.04887		Hs578T	6.15739	1.73695	1.21059	1.76819		MPE600	5.0846	1.27207		MDA.MB.415	8.23582	1.2584	1.83992	1.41111	0.693727	1.96332
Hs578T	5.40561	1.99511	1.90124		MDA.MB.415	7.61798	1.05461		MDA.MB.361	5.4034	1.44623		SUM44PE	8.02411	2.07751		HCC1937	8.2233	1.67925		SUM1315M02	7.49894	2.4048		HCC202	8.76447	1.2584	1.79211	1.73416	1.89998		MDA.MB.415	6.16052	1.57159	1.68913	1.6826		Hs578T	5.10127	1.59173		UACC812	8.24642	1.38364	1.83455	1.41531	0.742725	1.95674
SK.BR.7	5.42481	1.76626	2.23279		MDA.MB.436	7.62893	1.1245		SUM44PE	5.54061	1.43949		MCF.7	8.07831	2.07243		HCC202	8.28651	1.56158		UACC812	7.52433	2.73268		UACC812	8.78252	1.38364	1.83455	1.77452	1.95674		SUM185PE	6.16494	1.463	1.17319	1.76515		BT20	5.17393	1.46731		MDA.MB.361	8.31785	1.2824	1.93877	1.68024	0.682145	1.94057
SUM44PE	5.48545	1.88756	2.17324		UACC812	7.76447	0.777427		OCUB.M	5.54516	1.37912		SUM185PE	8.09474	1.84973		MDA.MB.231	8.32331	1.61606		HCC1395	7.57512	2.58062		SUM1315M02	8.81248	1.30233	1.93085	1.54555	1.70122		HCC1569	6.20831	1.45148	1.56761	1.62685		EVSA.T	5.19928	1.35793		HCC202	8.36653	1.2584	1.79211	1.39182	0.797268	1.89998
CAMA.1	5.51713	1.91482	1.96788		MDA.MB.231	7.79317	1.34674		Hs578T	5.59346	0.987666		MDA.MB.175VII	8.09691	2.06781		MDA.MB.436	8.46597	1.84917		SUM229PE	7.60033	2.3461		MDA.MB.361	8.85078	1.2824	1.93877	1.63094	1.94057		HCC1937	6.25026	1.09691	1.58906	1.5989		MCF.7	5.22257	1.43297		SUM185PE	8.39041	1.57148	1.84379	1.41814	0.658011	2.04887
MDA.MB.361	5.65561	1.94057	2.02657		MDA.MB.175VII	7.82974	1.03302		BT474	5.64207	1.7124		UACC812	8.12494	2.1035		MDA.MB.468	8.65365	1.62685		MDA.MB.415	7.62709	2.48379		MPE600	8.9393	0.985426	1.9094	1.74335	1.92547		SUM44PE	6.26841	1.63033	1.76433	1.5231		SUM44PE	5.24949	1.47451		HCC1937	8.39577	1.24452	1.73656	1.10346	0.603144	1.69566
HCC1937	5.89279	1.69566	2.02596		MPE600	7.82974	1.10449		BT20	5.64397	1.17406		MDA.MB.436	8.15802	1.56301		MPE600	8.81816	1.60756		Hs578T	7.73283	2.49083		MCF.7	8.95078	1.3813	1.93666	1.61951	1.90998		UACC812	6.27737	1.95722	1.51521	1.48144		BT474	5.25026	1.43056		SUM1315M02	8.4828	1.30233	1.93085	1.00732	0.478566	1.70122
MDA.MB.175VII	5.91364	1.91318	2.04961		HCC1395	7.88606	1.12808		MPE600	5.64589	1.03262		MDA.MB.361	8.17522	2.1536		MDA.MB.175VII	8.8962	1.17231		HCC202	7.77728	2.79229		HCC1937	8.96658	1.24452	1.73656	1.56419	1.69566		BT20	6.29158	1.5432	1.37785	1.83467		HCC1569	5.27246	0.816241		SUM159PT	8.53018	1.33062	1.78476	1.12156	0.885361	1.60141
HCC1569	6.0278	1.84161	1.84155		Hs578T	7.8962	1.15776		HCC1569	5.74473	1.43345		SUM1315M02	8.18376	1.29336		Hs578T	9.02411	1.78824		SK.BR.7	7.7986	2.32404		BT474	9.05012	1.43632	1.9618	1.82465	1.99357		SK.BR.7	6.29671	1.56797	1.51242	1.5636		HCC1143	5.28988	1.56467		MPE600	8.60033	0.985426	1.9094	1.38934	0.768638	1.92547
HCC1143	6.12552	1.59857	1.91471		BT549	7.90658	1.09864		MCF.7	5.77211	1.16673		SUM190PT	8.18642	2.35344		SUM1315M02	9.03763	2.06774		HCC1806	7.80134	2.87916		SUM190PT	9.05404	1.24822	1.61405	1.77967	1.70526		HCC1806	6.30016	1.53983	1.23905	1.68565		HCC70	5.29414	1.33626		MDA.MB.436	8.63827	1.22427	1.73151	1.23249	0.795185	1.89509
MDA.MB.436	6.15304	1.89509	1.86279		SUM229PE	7.97469	1.42684		HCC70	5.8041	1.32613		CAMA.1	8.21325	2.39023		SK.BR.7	9.05257	1.51121		MDA.MB.231	7.80967	2.29021		Hs578T	9.09909	1.39498	1.75989	1.74273	1.99511		OCUB.M	6.31605	1.41814	1.25188	1.64738		T47D	5.29585	1.54045		BT474	8.66154	1.43632	1.9618	1.38739	0.938019	1.99357
SUM229PE	6.15927	1.71875	1.95313		MDA.MB.468	8.0048	0.96895		CAMA.1	5.81816	1.31765		HCC1806	8.22475	2.03007		MDA.MB.415	9.16241	1.39759		MDA.MB.175VII	7.81816	2.90565		MDA.MB.436	9.11238	1.22427	1.73151	1.60141	1.89509		BT549	6.31695	1.78211	1.56301	1.75534		BT549	5.30627	1.73536		HCC70	8.68194	1.30984	1.63347	1.43743	0.350248	1.63949
UACC812	6.17653	1.95674	1.92768		HCC1806	8.04818	1.28511		HCC1395	5.81816	1.24055		Hs578T	8.24109	2.27665		HCC1395	9.19654	1.53199		MDA.MB.468	7.82681	2.78623		MDA.MB.415	9.11691	1.2584	1.83992	1.86611	1.96332		HCC1143	6.31785	1.52479	1.60595	1.70586		SK.BR.7	5.31069	1.15987		HCC1806	8.70553	1.57148	1.70791	1.08991	0.821514	1.95521
MPE600	6.19997	1.92547	1.89504		SUM159PT	8.05651	1.01828		HCC1954	5.89279	1.1345		HCC1395	8.25727	2.41417		HCC1143	9.20761	1.56632		HCC1569	7.84164	2.65458		SUM159PT	9.14874	1.33062	1.78476	1.3948	1.60141		MDA.MB.175VII	6.32331	1.21299	1.69601	1.96562		MDA.MB.436	5.31695	1.67715		CAMA.1	8.70997	1.29754	1.63033	1.56549	1.24674	1.91482
HCC1395	6.32883	1.5783	2.10298		BT20	8.08249	1.12024		BT549	5.89963	0.941511		SK.BR.3	8.25964	1.82969		BT549	9.22403	1.75266		MPE600	7.86012	2.52939		CAMA.1	9.17914	1.29754	1.63033	1.80359	1.91482		BT474	6.3363	1.35583	1.71533	1.60108		OCUB.M	5.34294	1.76708		SUM190PT	8.71897	1.24822	1.61405	1.27898	0.817565	1.70526
HCC1954	6.34775	1.64217	2.33508		T47D	8.08938	0.752048		SUM1315M02	5.92445	1.42684		BT474	8.26043	2.09562		SK.BR.3	9.23136	1.35315		CAMA.1	7.89963	2.61498		T47D	9.20761	1.18583	1.67265	1.74695	1.86308		SUM149PT	6.36754	1.64689	1.53732	1.6981		SK.BR.3	5.35458	1.4685		Hs578T	8.72584	1.39498	1.75989	1.26647	0.710963	1.99511
T47D	6.39469	1.86308	1.95419		HCC1569	8.12726	1.29623		SUM185PE	5.9431	1.0013		MPE600	8.26122	1.92474		SUM190PT	9.26122	1.42991		MCF.7	7.92082	2.88332		BT549	9.2233	1.22891	1.61374	1.40824	1.63719		HCC202	6.36957	1.01284	1.66492	1.5799		CAMA.1	5.35952	1.54593		BT20	8.74715	1.1959	1.5266	0.697229	1.15076	1.56158
BT474	6.45842	1.99357	1.90298		HCC1954	8.13312	0.920123		EVSA.T	5.94692	0.91698		SUM229PE	8.266	2.47789		HCC1569	9.44977	1.76626		BT549	7.95468	2.57521		HCC1806	9.22403	1.57148	1.70791	1.83575	1.95521		SUM52PE	6.36957	1.70552	1.4216	1.82802		MDA.MB.468	5.41005	1.61405		MCF.7	8.74715	1.3813	1.93666	1.13577	1.03583	1.90998
BT549	6.46725	1.63719	1.88519		SK.BR.7	8.14448	0.944976		T47D	5.95861	1.01368		SUM149PT	8.27165	2.185		SUM159PT	9.54061	1.53352		HCC1143	7.95861	2.60881		SK.BR.3	9.22988	1.24229	1.84757	1.44107	1.81084		CAMA.1	6.37263	1.74586	1.70415	1.42292		HCC1937	5.41229	1.52699		HCC1395	8.75449	1.20871	1.61363	1.2783	0.922206	1.5783
MDA.MB.231	6.48812	1.73038	1.8512		SUM149PT	8.16813	1.03342		SK.BR.3	5.96658	1.41547		HCC1954	8.27654	2.18588		MDA.MB.361	9.5867	1.30984		T47D	7.97881	2.70358		BT20	9.2668	1.1959	1.5266	1.24428	1.56158		MDA.MB.361	6.37986	1.56785	1.53288	1.36173		HCC1395	5.41454	1.57194		T47D	8.76447	1.18583	1.67265	1.21511	1.11394	1.86308
HCC38	6.53165	1.83841	1.92101		HCC202	8.18442	1.08955		HCC1937	5.97881	0.966611		SUM52PE	8.2815	1.91519		BT20	9.63451	1.52061		HCC1954	8.02091	2.60743		HCC70	9.26841	1.30984	1.63347	1.28803	1.63949		SK.BR.3	6.39362	1.86888	1.5164	1.65128		MDA.MB.231	5.41454	1.65176		SK.BR.3	8.77469	1.24229	1.84757	1.10175	0.679428	1.81084
SK.BR.3	6.5544	1.81084	1.78951		OCUB.M	8.22768	0.783189		UACC812	5.97881	1.16256		HCC38	8.28233	2.75222		HCC70	9.65365	1.76245		SUM44PE	8.03012	2.44121		SUM229PE	9.26841	1.24576	1.65992	1.40603	1.71875		HCC1395	6.41908	1.61183	1.51627	1.57944		HCC1806	5.41908	1.6219		MDA.MB.468	8.80688	1.31994	1.5506	1.37125	0.556303	1.79316
HCC1806	6.58004	1.95521	1.90293		MCF.7	8.24033	0.699838		MDA.MB.436	6	1.31848		HCC1937	8.28904	2.30995		SUM44PE	9.65365	1.16673		SUM149PT	8.04769	2.52572		MDA.MB.231	9.27165	1.31302	1.63789	1.47972	1.73038		SUM159PT	6.42366	1.75702	1.85388	1.63579		MDA.MB.361	5.42829	1.54295		HCC1143	8.81816	1.00689	1.63679	1.18184	1.41246	1.59857
SUM52PE	6.73283	1.70122	1.83721		HCC70	8.26122	1.12418		HCC1143	6.03574	0.7348		HCC1569	8.29414	2.10745		SUM229PE	9.6968	1.4764		SUM185PE	8.07676	2.74845		MDA.MB.468	9.28819	1.31994	1.5506	1.85944	1.79316		MDA.MB.436	6.44491	1.75747	1.77195	1.74819		SUM149PT	5.44733	1.48643		MDA.MB.231	8.82681	1.31302	1.63789	1.06967	1.3216	1.73038
OCUB.M	6.80688	1.54419	1.66436		SUM185PE	8.2636	0.778151		SUM190PT	6.05998	1.03302		MDA.MB.231	8.3536	2.82907		HCC38	9.77989	1.52427		HCC70	8.08302	2.75423		HCC38	9.29243	1.32408	1.66997	1.67486	1.83841		MDA.MB.231	6.48413	1.794	1.86812	1.45758		SUM159PT	5.47108	1.65215		SUM229PE	8.83565	1.24576	1.65992	1.13956	1.02284	1.71875
SUM190PT	6.95861	1.70526	1.88281		HCC1143	8.31515	0.835691		MDA.MB.468	6.07727	1.10857		HCC1143	8.36552	2.71743		SUM52PE	9.78252	1.10653		SUM159PT	8.08672	2.98265		SUM52PE	9.31069	1.07262	1.82988	1.48029	1.70122		HCC70	6.48945	1.32263	1.75974	1.63165		MDA.MB.175VII	5.49214	1.58557		BT549	8.84164	1.22891	1.61374	0.959518	1.08099	1.63719
SUM149PT	7.01954	1.48401	1.98762		MDA.MB.361	8.4034	0.682145		HCC1806	6.08302	1.12937		MDA.MB.468	8.36552	2.22958		UACC812	9.84164	1.51746		OCUB.M	8.08991	2.66177		SUM44PE	9.383	1.0569	1.91068	1.62449	1.88756		SUM229PE	6.51999	2.01687	1.71063	1.53933		MDA.MB.415	5.56384	1.61511		SUM52PE	8.84771	1.07262	1.82988	1.29885	0.755112	1.70122
HCC70	7.07007	1.63949	1.77041		SK.BR.3	8.47756	1.04922		SK.BR.7	6.098	0.691965		BT549	8.40121	2.21317		T47D	9.84466	1.02202		MDA.MB.361	8.09259	2.63608		HCC1395	9.38934	1.20871	1.61363	1.28981	1.5783		MCF.7	6.58503	1.78611	1.662	1.35044		HCC38	5.60906	1.56455		HCC38	8.85699	1.32408	1.66997	1.00346	0.725095	1.83841
MDA.MB.468	7.11351	1.79316	1.93842		HCC38	8.48017	1.1245		SUM149PT	6.2161	1.18241		OCUB.M	8.47496	2.00264		OCUB.M	9.87943	1.24895		BT20	8.10073	3.34513		EVSA.T	9.39794	0.876795	1.32777	1.28171	1.48001		MDA.MB.468	6.65365	1.64729	1.868	1.66811		SUM190PT	5.64975	1.48996		HCC1954	8.86328	1.28466	1.77115	1.33465	0.738781	1.64217
BT20	7.49621	1.56158	1.88542		CAMA.1	8.54212	0.697229		SUM52PE	6.24413	1.31323		SUM159PT	8.48545	2.41639		BT474	9.92445	1.61162		SUM52PE	8.14448	2.77986		HCC1954	9.4318	1.28466	1.77115	1.02572	1.64217		EVSA.T	6.66154	1.85071	1.87921	1.34869		SUM229PE	5.70997	1.56431		SUM44PE	8.86967	1.0569	1.91068	1.15836	0.718502	1.88756
MCF.7	7.54363	1.90998	2.01009		SUM44PE	8.65561	0.843233		SUM159PT	6.26201	1.05038		HCC70	8.54668	2.31517		CAMA.1	9.97469	1.06408		HCC38	8.18243	2.86121		SK.BR.7	9.47108	1.13066	1.58726	1.43807	1.76626		HCC1954	6.68825	1.80604	1.82105	1.43441		HCC1954	5.72125	1.63225		SUM149PT	8.88273	1.03181	1.56301	1.13704	1.04883	1.48401
EVSA.T	7.73283	1.48001	1.716		BT474	8.73283	1.22063		MDA.MB.231	6.32422	0.767156		EVSA.T	8.56225	2.52937		SUM185PE	10.1267	0.978637		SK.BR.3	8.26841	2.59255		HCC1143	9.51428	1.00689	1.63679	1.24822	1.59857		SUM190PT	6.79048	1.80699	1.55678	1.49206		SUM1315M02	6.77728	1.68314		EVSA.T	8.96257	0.876795	1.32777	1.2222	1.78519	1.48001
SUM159PT	7.77728	1.60141	1.90547		SUM52PE	8.83268	0.766413		HCC38	6.3536	1.14019		T47D	8.76955	2.3101		EVSA.T	10.2708	1.29842		BT474	8.48017	3.11128		OCUB.M	9.5544	1.06108	0.701568	1.5978	1.54419		HCC38	6.88273	1.8355	1.87029	0.968016		SUM185PE	8	1.6219		SK.BR.7	8.97062	1.13066	1.58726	0.883093	1.57507	1.76626
SUM1315M02	NA	1.70122	1.74468		EVSA.T	8.86646	0.641474		SUM229PE	6.53462	0.875061		HCC202	8.82102	2.40233		HCC1954	10.5114	1.42325		EVSA.T	8.49621	3.06344		SUM149PT	9.64589	1.03181	1.56301	1.22814	1.48401		SUM1315M02	NA	1.47741	1.23198	1.8101		SUM52PE	8.30277	1.56502		OCUB.M	9.05159	1.06108	0.701568	0.980003	0.947924	1.54419
[truncated: 13 more columns]
